# Supplementary material for: The Synergistic Mechanism of Total Saponins and Flavonoids in Notoginseng–Safflower against Myocardial Infarction Using a Comprehensive Metabolomics Strategy
Source: Molecules. 2022 Dec 13;27(24):8860. doi: 10.3390/molecules27248860 (PMC9782856; doi:10.3390/molecules27248860)
Supplement: Supplementary file 1 [file molecules-27-08860-s001.zip]

Archive with 1 entries (1 files):
- molecules-2049622-supplementary.pdf
